# Supplementary material for: AtbFinder Diagnostic Test System Improves Optimal Selection of Antibiotic Therapy in Persons with Cystic Fibrosis
Source: J Clin Microbiol. 2023 Jan 5;61(1):e01558-22. doi: 10.1128/jcm.01558-22 (PMC9879114; doi:10.1128/jcm.01558-22)
Supplement: Supplemental file 1 — Table S1. Download jcm.01558-22-s0001.xlsx, XLSX file, 0.01 MB [file jcm.01558-22-s0001.xlsx]

## Sheet: Sheet1
	Supplementary table 1
	AtbFinder diagnostic test system improves optimal selection of antibiotic therapy in persons with cystic fibrosis
	Tetz G. et al.
	Concntration of antibioitcs in the AtbFinder
	Antibiotic	Concentration (µg/mL)
	amoxicillin/clavulanic acid	0.6/0.6
	amikacin	8
	aztreonam	20
	azithromycin	2.5
	ceftazidime	8
	ciprofloxacin	2
	clindamycin	1
	clarithromycin	15
	ceftriaxone	5
	colistin	6
	ceftazidime/avibactam	9.0/1
	cefotaxime	3
	doxycycline	0.2
	cefepime	4
	gentamicin	3
	imipenem	6
	josamycin	0.2
	levofloxacin	25
	meropenem	8
	ofloxacin	12
	tobramycin	2
	vancomycin	2
