# Supplementary material for: AtbFinder Diagnostic Test System Improves Optimal Selection of Antibiotic Therapy in Persons with Cystic Fibrosis
Source: J Clin Microbiol. 2023 Jan 5;61(1):e01558-22. doi: 10.1128/jcm.01558-22 (PMC9879114; doi:10.1128/jcm.01558-22)
Supplement: Supplemental file 2 — Table S2. Download jcm.01558-22-s0002.xls, XLS file, 0.03 MB [file jcm.01558-22-s0002.xls]

## Sheet: Sheet1
	Supplementary table 2
	AtbFinder diagnostic test system improves optimal selection of antibiotic therapy in persons with cystic fibrosis
	Tetz G. et al.
	Presence of P. aerugiosa in sputum
	Patients with eradicated PA by 1st and 2nd year	Presence of P. aerugiosa in sputum
		Visit 1	Visit 2	Visit 3	Visit 4	Visit 5	Visit 6	Visit 7	Visit 8
	Patient 1	-	-	-	-	-	-	-	-
	Patient 2	-	-	-	-	-	-	-	-
	Patient 3	-	-	-	-	-	-	-	-
	Patient 4	-	-	-	-	-	-	-	-
	Patient 5	-	-	-	-	-	-	-	-
	Patient 6	-	-	-	-	-	-	-	-
	Patient 8	-	-	-	-	-	-	-	-
	Patient 9	-	-	-	-	-	-	-	-
	Patient 10	-	-	-	-	-	-	-	-
	Patient 11	-	-	-	-	-	-	-	-
	Patient 12	-	-	-	-	-	-	-	-
	Patient 14	-	-	-	-	-	-	-	-
	Patient 15	-	-	-	-	-	-	-	-
	Patient 16	-	-	-	-	-	-	-	-
	Patient 17	-	-	-	-	-	-	-	-
	Patient 19	-	-	-	-	-	-	-	-
	Patient 20	-	-	-	-	-	-	-	-
	Patient 21	-	-	-	-	-	-	-	-
	Patient 22	-	-	-	-	-	-	-	-
	Patient 23	-	-	-	-	-	-	-	-
	Patient 24	-	-	-	-	-	-	-	-
	Patient 25	-	-	-	-	-	-	-	-
	Patient 27	-	-	-	-	-	-	-	-
	Patient 28	-	-	-	-	-	-	-	-
	Patient 29	-	-	-	-	-	-	-	-
	Patient 30	-	-	-	-	-	-	-	-
	Patient 31	-	-	-	-	-	-	-	-
