# Supplementary material for: AtbFinder Diagnostic Test System Improves Optimal Selection of Antibiotic Therapy in Persons with Cystic Fibrosis
Source: J Clin Microbiol. 2023 Jan 5;61(1):e01558-22. doi: 10.1128/jcm.01558-22 (PMC9879114; doi:10.1128/jcm.01558-22)
Supplement: Supplemental file 3 — Table S3. Download jcm.01558-22-s0003.xlsx, XLSX file, 0.01 MB [file jcm.01558-22-s0003.xlsx]

## Sheet: Sheet1
	Supplementary table 3
	AtbFinder diagnostic test system improves optimal selection of antibiotic therapy in persons with cystic fibrosis
	Tetz G. et al.
	Supplementary table 2. Median ages of patients with and without P. aeruginosa clearance
	All Patients			Patients with eradicated PA by 1st year				Patients with eradicated PA by 2nd year			Patients with eradicated PA by 1st and 2nd years					Patients who failed eradication of PA
	Patient #	Age (y)		Patient #	Age (y)			Patient #	Age (y)		Patient #	Age (y)				Patient #	Age (y)
	Patient 1	29		Patient 1	29			Patient 3	24		Patient 1	29				Patient 13	24
	Patient 2	15		Patient 2	15			Patient 5	23		Patient 2	15				Patient 18	36
	Patient 3	24		Patient 4	51			Patient 12	39		Patient 3	24				Patient 26	24
	Patient 4	51		Patient 6	25			Patient 16	29		Patient 4	51				Patient 32	28
	Patient 5	23		Patient 8	18			Patient 19	16		Patient 5	23				Patient 34	38
	Patient 6	25		Patient 9	32			Patient 23	27		Patient 6	25				Patient 35	28
	Patient 8	18		Patient 10	24			mean	26.3		Patient 8	18				mean	29.7
	Patient 9	32		Patient 11	23			median	25.5		Patient 9	32				median	28
	Patient 10	24		Patient 14	59						Patient 10	24
	Patient 11	23		Patient 15	31						Patient 11	23
	Patient 12	39		Patient 17	38						Patient 12	39
	Patient 13	24		Patient 20	15						Patient 14	59
	Patient 14	59		Patient 21	21						Patient 15	31
	Patient 15	31		Patient 22	32						Patient 16	29
	Patient 16	29		Patient 24	32						Patient 17	38
	Patient 17	38		Patient 25	31						Patient 19	16
	Patient 18	36		Patient 27	21						Patient 20	15
	Patient 19	16		Patient 28	24						Patient 21	21
	Patient 20	15		Patient 29	19						Patient 22	32
	Patient 21	21		Patient 30	29						Patient 23	27
	Patient 22	32		Patient 31	33						Patient 24	32
	Patient 23	27		mean	28.7						Patient 25	31
	Patient 24	32		median	29						Patient 27	21
	Patient 25	31									Patient 28	24
	Patient 26	24									Patient 29	19
	Patient 27	21									Patient 30	29
	Patient 28	24									Patient 31	33
	Patient 29	19									mean	28.2
	Patient 30	29									median all	27
	Patient 31	33
	Patient 32	28
	Patient 34	38
	Patient 35	28
	mean	28.4
	median	28
