# Supplementary material for: AtbFinder Diagnostic Test System Improves Optimal Selection of Antibiotic Therapy in Persons with Cystic Fibrosis
Source: J Clin Microbiol. 2023 Jan 5;61(1):e01558-22. doi: 10.1128/jcm.01558-22 (PMC9879114; doi:10.1128/jcm.01558-22)
Supplement: Supplemental file 4 — Table S4. Download jcm.01558-22-s0004.xlsx, XLSX file, 0.01 MB [file jcm.01558-22-s0004.xlsx]

## Sheet: Sheet1
	Supplementary table 4
	AtbFinder diagnostic test system improves optimal selection of antibiotic therapy in persons with cystic fibrosis
	Tetz G. et al.
	Supplementary Table 3. Dependence between length of colonization with P. aeruginosa (PA) and clearance success
	Patients with eradicated PA by 1st year					Patients with eradicated PA by 2nd year					Patients with eradicated PA by 1st and 2nd year					Patients who failed eradication of PA
	Patient #	Age (y)	Duration of PA colonization (y)			Patient #	Age (y)	Duration of PA colonization (y)			Patient #	Age (y)	Duration of PA colonization (y)			Patient #	Age (y)	Duration of PA colonization (y)
	Patient 1	29	5			Patient 3	24	0			Patient 1	29	5			Patient 13	24	4
	Patient 2	15	6			Patient 5	23	3			Patient 2	15	6			Patient 18	36	6
	Patient 4	51	4			Patient 12	39	7			Patient 4	51	4			Patient 26	24	3
	Patient 6	25	0			Patient 16	29	0			Patient 6	25	0			Patient 32	28	0
	Patient 8	18	0			Patient 19	16	0			Patient 8	18	0			Patient 34	38	1
	Patient 9	32	2			Patient 23	27	0			Patient 9	32	2			Patient 35	28	3
	Patient 10	24	0			mean	28.2	1.66667			Patient 10	24	0			mean	29.7	2.83333
	Patient 11	23	5			SD		2.62467			Patient 11	23	5			SD		1.95078
	Patient 14	59	6								Patient 14	59	6
	Patient 15	31	0								Patient 15	31	0
	Patient 17	38	8								Patient 17	38	8
	Patient 20	15	6								Patient 20	15	6
	Patient 21	21	4								Patient 21	21	4
	Patient 22	32	6								Patient 22	32	6
	Patient 24	32	4								Patient 24	32	4
	Patient 25	31	0								Patient 25	31	0
	Patient 27	21	1								Patient 27	21	1
	Patient 28	24	0								Patient 28	24	0
	Patient 29	19	3								Patient 29	19	3
	Patient 30	29	0								Patient 30	29	0
	Patient 31	33	5								Patient 31	33	5
	mean	28.7	3.09524								Patient 3	24	0
	SD		2.61688								Patient 5	23	3
											Patient 12	39	7
											Patient 16	29	0
											Patient 19	16	0
											Patient 23	27	0
											mean	28.1481	2.77778
											SD		2.68512
