# Supplementary material for: AtbFinder Diagnostic Test System Improves Optimal Selection of Antibiotic Therapy in Persons with Cystic Fibrosis
Source: J Clin Microbiol. 2023 Jan 5;61(1):e01558-22. doi: 10.1128/jcm.01558-22 (PMC9879114; doi:10.1128/jcm.01558-22)
Supplement: Supplemental file 5 — Table S5. Download jcm.01558-22-s0005.xlsx, XLSX file, 0.01 MB [file jcm.01558-22-s0005.xlsx]

## Sheet: Sheet1
	Supplementary table 5
	AtbFinder diagnostic test system improves optimal selection of antibiotic therapy in persons with cystic fibrosis
	Tetz G. et al.
	Supplementary table 4. Analysis of BMI across the years of the study
	Year -2	Year-1	Year+1	Year+2
	20.4	19.6	21.2	21.3
	17.5	17.2	19.6	20.2
	18.2	18.3	18.9	19.4
	18.7	18.7	19.3	19.8
	18.6	18.5	19.2	19.4
	16.3	16.4	18.7	18.9
	18.9	19.1	19.2	19.6
	17.6	17.3	18.9	19.7
	16.4	16.2	18.1	20.2
	18.2	18.9	19.9	21.1
	17.5	18	18.4	22
	16.8	17	18	18.6
	18.7	18.2	18.9	19
	18.9	18.6	19.4	20
	19.2	18.6	19.2	19.5
	18.1	18.4	19.1	19.7
	18.4	18.3	19.3	20.2
	18.4	18.2	18.9	19.4
	17.5	17.3	18.3	19
	17.1	16.9	18.6	19.9
	19.2	18.8	18.4	18.9
	17.4	17.4	17.8	19.2
	17.3	17.5	18.1	19.6
	18.1	18.1	18.2	19.7
	17.2	17.3	18.6	19.3
	17.4	17.2	18.9	19.8
	18.3	18.2	19.1	20.1
	18.1	18	19.3	21.7
	18.3	18.2	19.2	20.1
	17.4	17.3	18.5	21.3
	17.1	17.2	18.8	20.6
	17.3	17.5	19.1	20.3
	17.3	17.4	18.3	19.8
	18.2	18.2	18.5	19.1
	18.3	18.3	18.7	19.7
Mean	17.9514	17.8943	18.8743	19.8886
SD	0.84291	0.756663	0.622595	0.794543
p			<0.001	<0.001
